# Supplementary material for: Five Rice Seed-Specific NF-YC Genes Redundantly Regulate Grain Quality and Seed Germination via Interfering Gibberellin Pathway
Source: Int J Mol Sci. 2022 Jul 29;23(15):8382. doi: 10.3390/ijms23158382 (PMC9368926; doi:10.3390/ijms23158382)
Supplement: Supplementary file 1 [file ijms-23-08382-s001.zip]

Archive with 2 entries (2 files):
- ijms-1765517-supplementary Figures S1-S5, Tables S1 and S2.pdf
- ijms-1765517-supplementary Table S3.xlsx
